# Supplementary material for: Nesting, Sex Ratio and Natural Enemies of the Giant Resin Bee in Relation to Native Species in Europe
Source: Insects. 2021 Jun 11;12(6):545. doi: 10.3390/insects12060545 (PMC8230627; doi:10.3390/insects12060545)
Supplement: Supplementary file 1 [file insects-12-00545-s001.zip]

Archive with 3 entries (3 files):
- .DS_Store
- Database_Trap_nests.pdf
- Supplementary material_with_map.pdf
